# Supplementary material for: Trends in Systemic Inflammatory Reaction (SIR) during Paclitaxel and Carboplatin Chemotherapy in Women Suffering from Epithelial Ovarian Cancer
Source: Cancers (Basel). 2023 Jul 13;15(14):3607. doi: 10.3390/cancers15143607 (PMC10377399; doi:10.3390/cancers15143607)
Supplement: Supplementary file 1 [file cancers-15-03607-s001.zip]

Archive with 1 entries (1 files):
- cancers-2296762-supplementary.pdf
